# Supplementary material for: Expression Profiles of the Ovine IL18 Gene and Association of Its Polymorphism With Hematologic Parameters in Hu Lambs
Source: Front Vet Sci. 2022 Jun 30;9:925928. doi: 10.3389/fvets.2022.925928 (PMC9280051; doi:10.3389/fvets.2022.925928)
Supplement: Supplementary file 1 [file Table_1.XLSX]

## Sheet: Table S1
Table S1. Descriptive statistics for hematologic parameters
Traits	N	Minimum	Maximum	Mean	Std. Deviation	CV (%)
RBC (M/uL)	819	10.66	19.19	14.1724	1.31578	0.0928411
HGB (g/dL)	819	10.7	17.5	13.1571	0.969804	0.0737093
HCT (%)	819	19.5	43.5	31.0818	3.42882	0.110316
MCV (fL)	819	12.4	30.3	22.0795	2.87622	0.130267
MCH (pg)	819	7.5	12.0	9.31954	0.611131	0.0655752
MCHC (g/dL)	819	32.6	64.1	42.7076	4.52559	0.105967
RDW_SD (fL)	819	18.7	45.1	26.5786	3.21685	0.121032
RDW_CV (%)	819	36.5	51.1	42.4697	2.50903	0.059078
WBC (K/uL)	819	4.94	26.07	12.234	2.78032	0.227262
