# Supplementary material for: Expression Profiles of the Ovine IL18 Gene and Association of Its Polymorphism With Hematologic Parameters in Hu Lambs
Source: Front Vet Sci. 2022 Jun 30;9:925928. doi: 10.3389/fvets.2022.925928 (PMC9280051; doi:10.3389/fvets.2022.925928)
Supplement: Supplementary file 2 [file Table_2.XLSX]

## Sheet: Table S2
Table S2. The expression data of IL18 gene in ten tissues of the Hu sheep
Tissues	group name	IL18	group name	β-actin	ΔCT	ΔΔCT	2-ΔΔCT	standardization	expression level
heart	A1	27.83	E1	20.35	7.48	7.08	0.00739108	0.023089	0.320112
	B1	27.91	F1	20.44	7.47	7.07	0.00744248		0.322339
	C1	28.26	G1	20.29	7.97	7.57	0.00526263		0.227928
	D1	26.98	H1	20.64	6.34	5.94	0.0162885		0.705467
	A1	23.86	E1	17.7	6.16	5.76	0.018453		0.799212
	B1	23.34	F1	17.37	5.97	5.57	0.0210505		0.911712
	C1	23.84	G1	17.3	6.54	6.14	0.01418		0.614145
	D1	23.7	H1	17.9	5.8	5.4	0.0236831		1.02573
	A1	27.42	E1	15.6	11.82	11.42	0.000364953		0.0158064
	B1	26.52	F1	15.43	11.09	10.69	0.000605326		0.0262171
	C1	26.48	G1	15.48	11	10.6	0.000644291		0.0279047
	D1	25.81	H1	15.71	10.1	9.7	0.00120229		0.052072
	A1	26.24	E1	20.56	5.68	5.28	0.0257372		1.1147
	B1	25.52	F1	20.39	5.13	4.73	0.0376815		1.63201
	C1	25.37	G1	20.89	4.48	4.08	0.0591286		2.5609
	D1	24.92	H1	21.58	3.34	2.94	0.130308		5.64374
liver	A2	27.76	E2	20.94	6.82	6.42	0.0116785		0.505804
	B2	28.14	F2	21.04	7.1	6.7	0.00961832		0.416576
	C2	27.88	G2	21.12	6.76	6.36	0.0121744		0.527283
	D2	27.78	H2	21.53	6.25	5.85	0.017337		0.750878
	A2	21.49	E2	18.3	3.19	2.79	0.144586		6.26212
	B2	22.21	F2	18.41	3.8	3.4	0.0947323		4.10292
	C2	21.78	G2	18.69	3.09	2.69	0.154963		6.71157
	D2	21.68	H2	18.8	2.88	2.48	0.179244		7.76319
	A2	20.93	E2	15.4	5.53	5.13	0.0285572		1.23683
	B2	21.05	F2	15.06	5.99	5.59	0.0207607		0.89916
	C2	19.76	G2	14.96	4.8	4.4	0.0473661		2.05146
	D2	20.29	H2	14.96	5.33	4.93	0.0328036		1.42075
	A2	22.51	E2	18.7	3.81	3.41	0.0940779		4.07458
	B2	21.86	F2	18.63	3.23	2.83	0.140632		6.09088
	C2	21.58	G2	19.12	2.46	2.06	0.239816		10.3866
	D2	21.45	H2	18.72	2.73	2.33	0.198884		8.6138
spleen	A3	17.79	E3	15.18	2.61	2.21	0.216134		9.36092
	B3	17.29	F3	15.24	2.05	1.65	0.31864		13.8005
	C3	17.55	G3	15.18	2.37	1.97	0.255253		11.0552
	D3	17.77	H3	15.77	2	1.6	0.329877		14.2872
	A3	19.01	E3	14.96	4.05	3.65	0.07966		3.45013
	B3	18.9	F3	15.24	3.66	3.26	0.104386		4.52103
	C3	19.31	G3	15.49	3.82	3.42	0.0934281		4.04643
	D3	19.69	H3	15.59	4.1	3.7	0.0769465		3.33261
	A3	25.98	E3	16.96	9.02	8.62	0.00254168		0.110082
	B3	26.15	F3	16.94	9.21	8.81	0.00222805		0.0964985
	C3	26.14	G3	16.87	9.27	8.87	0.00213729		0.0925676
	D3	25.56	H3	16.47	9.09	8.69	0.0024213		0.104868
	A3	17.43	E3	15.67	1.76	1.36	0.389582		16.8731
	B3	17.36	F3	15.37	1.99	1.59	0.332171		14.3866
	C3	17.93	G3	14.67	3.26	2.86	0.137738		5.96553
	D3	18.56	H3	15.29	3.27	2.87	0.136787		5.92432
lung	A4	22.41	E4	18.16	4.25	3.85	0.0693481		3.00351
	B4	22.42	F4	18.09	4.33	3.93	0.0656073		2.8415
	C4	22.47	G4	18.1	4.37	3.97	0.0638133		2.76379
	D4	22.36	H4	18.32	4.04	3.64	0.0802141		3.47413
	A4	21.87	E4	17.38	4.49	4.09	0.0587202		2.54321
	B4	21.62	F4	17.73	3.89	3.49	0.0890031		3.85479
	C4	22.21	G4	17.41	4.8	4.4	0.0473661		2.05146
	D4	21.92	H4	17.71	4.21	3.81	0.0712977		3.08795
	A4	21.33	E4	20.78	0.55	0.15	0.90125		39.0338
	B4	21.02	F4	20.41	0.61	0.21	0.864537		37.4437
	C4	20.69	G4	20.29	0.4	2.10942e-15	1		43.3107
	D4	21.45	H4	20.86	0.59	0.19	0.876606		37.9664
	A4	19.29	E4	15.58	3.71	3.31	0.10083		4.36702
	C4	16.68	G4	12.38	4.3	3.9	0.0669858		2.9012
	D4	15.71	H4	12.06	3.65	3.25	0.105112		4.55247
kidney	A5	30.27	E5	24.92	5.35	4.95	0.032352		1.40119
	B5	29.99	F5	24.84	5.15	4.75	0.0371627		1.60954
	C5	30.37	G5	25.29	5.08	4.68	0.0390103		1.68956
	D5	29.34	H5	25.24	4.1	3.7	0.0769465		3.33261
	A5	22.85	E5	16.8	6.05	5.65	0.019915		0.862532
	B5	22.72	F5	17.27	5.45	5.05	0.0301855		1.30735
	C5	22.76	G5	16.62	6.14	5.74	0.0187106		0.810369
	D5	22.91	H5	16.84	6.07	5.67	0.0196408		0.850658
	A5	31.89	E5	17.87	14.02	13.62	7.94276e-05		0.00344006
	B5	29.78	F5	17.88	11.9	11.5	0.000345267		0.0149537
	C5	32.47	G5	17.51	14.96	14.56	4.14003e-05		0.00179307
	D5	30.19	H5	17.93	12.26	11.86	0.00026902		0.0116514
	A5	20.56	E5	15.76	4.8	4.4	0.0473661		2.05146
	B5	20.36	F5	15.29	5.07	4.67	0.0392817		1.70132
	C5	20.35	G5	15.61	4.74	4.34	0.0493776		2.13858
	D5	20.23	H5	16.13	4.1	3.7	0.0769465		3.33261
rumen	A6	25.7	E6	16.36	9.34	8.94	0.00203607		0.0881834
	B6	25.48	F6	16.41	9.07	8.67	0.0024551		0.106332
	C6	25.35	G6	16.44	8.91	8.51	0.00274306		0.118804
	D6	25.59	H6	16.58	9.01	8.61	0.00255936		0.110848
	A6	17.95	E6	14.49	3.46	3.06	0.119908		5.1933
	B6	17.49	F6	14.67	2.82	2.42	0.186856		8.09286
	C6	17.87	G6	14.78	3.09	2.69	0.154963		6.71157
	D6	18.02	H6	15.67	2.35	1.95	0.258816		11.2095
	A6	21.28	E6	18.18	3.1	2.7	0.153893		6.66521
	B6	21	F6	18.32	2.68	2.28	0.205898		8.91757
	C6	21.5	G6	18.81	2.69	2.29	0.204476		8.85597
	D6	21.12	H6	18.54	2.58	2.18	0.220676		9.55761
	A6	22.14	E6	15.6	6.54	6.14	0.01418		0.614145
	B6	21.82	F6	15.35	6.47	6.07	0.014885		0.644678
	C6	21.85	G6	15.45	6.4	6	0.015625		0.676729
	D6	21.8	H6	15.68	6.12	5.72	0.0189718		0.821681
duodenum	A7	21.77	E7	19.61	2.16	1.76	0.295248		12.7874
	B7	21.39	F7	19.95	1.44	1.04	0.486327		21.0632
	C7	21.68	G7	19.85	1.83	1.43	0.371131		16.0739
	D7	21.74	H7	20.29	1.45	1.05	0.482968		20.9177
	A7	25.56	E7	19.52	6.04	5.64	0.0200535		0.868532
	B7	24.92	F7	19.68	5.24	4.84	0.0349152		1.5122
	C7	24.97	G7	19.87	5.1	4.7	0.0384733		1.6663
	D7	24.28	H7	20.3	3.98	3.58	0.0836205		3.62166
	A7	22.65	E7	15.69	6.96	6.56	0.0105985		0.459027
	B7	22.15	F7	15.33	6.82	6.42	0.0116785		0.505804
	C7	22.97	G7	15.35	7.62	7.22	0.00670754		0.290508
	D7	22.37	H7	15.86	6.51	6.11	0.0144779		0.627049
	A7	24.08	E7	18.68	5.4	5	0.03125		1.35346
	B7	23.36	F7	18.68	4.68	4.28	0.0514744		2.22939
	C7	22.99	G7	18.67	4.32	3.92	0.0660636		2.86126
	D7	23.6	H7	19.74	3.86	3.46	0.0908733		3.93578
lymph	A8	21.37	E8	19.99	1.38	0.98	0.50698		21.9576
	B8	21.38	F8	19.22	2.16	1.76	0.295248		12.7874
	C8	21.4	G8	19.99	1.41	1.01	0.496546		21.5057
	D8	22	H8	20.54	1.46	1.06	0.479632		20.7732
	A8	19.97	E8	17.85	2.12	1.72	0.303549		13.1469
	B8	19.93	F8	18.42	1.51	1.11	0.463294		20.0656
	C8	20.2	G8	17.48	2.72	2.32	0.200267		8.67372
	D8	20.11	H8	18.49	1.62	1.22	0.429283		18.5925
	A8	17.21	E8	14.59	2.62	2.22	0.214641		9.29626
	B8	17.19	F8	14.59	2.6	2.2	0.217638		9.42603
	C8	17.44	G8	14.33	3.11	2.71	0.15283		6.61917
	D8	16.87	H8	14.73	2.14	1.74	0.29937		12.9659
	A8	18.63	E8	13.95	4.68	4.28	0.0514744		2.22939
	B8	17.99	F8	13.52	4.47	4.07	0.0595399		2.57871
	C8	18.57	G8	13.41	5.16	4.76	0.036906		1.59842
	D8	18.67	H8	13.87	4.8	4.4	0.0473661		2.05146
tail fat	A9	25.37	E9	16.72	8.65	8.25	0.00328475		0.142265
	B9	24.99	F9	16.59	8.4	8	0.00390625		0.169182
	C9	25.27	G9	16.99	8.28	7.88	0.00424506		0.183856
	D9	25.16	H9	16.85	8.31	7.91	0.0041577		0.180073
	A9	27.13	E9	18.79	8.34	7.94	0.00407213		0.176367
	B9	27.13	F9	19.35	7.78	7.38	0.00600342		0.260012
	C9	26.89	G9	19.28	7.61	7.21	0.0067542		0.292529
	D9	26.62	H9	19.62	7	6.6	0.0103087		0.446475
	A9	26.37	E9	19.68	6.69	6.29	0.0127797		0.553498
	B9	26.57	F9	19.54	7.03	6.63	0.0100965		0.437286
	C9	26.37	G9	19.53	6.84	6.44	0.0115177		0.49884
	D9	26.65	H9	18.67	7.98	7.58	0.00522628		0.226354
	A9	24.84	E9	15.02	9.82	9.42	0.00145981		0.0632255
	B9	24.43	F9	14.86	9.57	9.17	0.00173602		0.0751882
	C9	24.47	G9	15.64	8.83	8.43	0.00289946		0.125578
longissimus dorsi	A10	28.67	E10	17.53	11.14	10.74	0.000584706		0.025324
	B10	28.17	F10	17.54	10.63	10.23	0.000832651		0.0360627
	C10	28.28	G10	17.04	11.24	10.84	0.00054555		0.0236282
	D10	27.81	H10	17.55	10.26	9.86	0.00107608		0.0466057
	A10	27.24	E10	15.32	11.92	11.52	0.000340514		0.0147479
	B10	26.96	F10	15.53	11.43	11.03	0.000478233		0.0207126
	C10	26.84	G10	15.59	11.25	10.85	0.000541782		0.0234649
	D10	26.72	H10	15.5	11.22	10.82	0.000553166		0.023958
	A10	24.98	E10	16.3	8.68	8.28	0.00321715		0.139337
	B10	25.43	F10	16.35	9.08	8.68	0.00243815		0.105598
	C10	26.3	G10	16.55	9.75	9.35	0.00153239		0.0663689
	D10	25.76	H10	16.68	9.08	8.68	0.00243815		0.105598
	A10	28.35	E10	14.14	14.21	13.81	6.96267e-05		0.00301558
	B10	27.68	F10	14.83	12.85	12.45	0.000178721		0.00774054
	C10	26.94	G10	14.63	12.31	11.91	0.000259856		0.0112545
	D10	26.99	H10	14.75	12.24	11.84	0.000272775		0.0118141
