# Supplementary material for: Expression Profiles of the Ovine IL18 Gene and Association of Its Polymorphism With Hematologic Parameters in Hu Lambs
Source: Front Vet Sci. 2022 Jun 30;9:925928. doi: 10.3389/fvets.2022.925928 (PMC9280051; doi:10.3389/fvets.2022.925928)
Supplement: Supplementary file 3 [file Table_3.XLSX]

## Sheet: Table S3
Table S3. the genotyping result of IL18 g. 24991651 A>G in Hu sheep population
number	genotypes
tsp-b5-10-1	GG
tsp-b5-10-12	?
tsp-b5-10-13	GG
tsp-b5-10-2	GG
tsp-b5-10-3	GG
tsp-b5-10-4	GG
tsp-b5-10-5	GA
tsp-b5-10-6	AA
tsp-b5-1-1	GG
tsp-b5-1-10	GG
tsp-b5-11-1	AA
tsp-b5-1-11	GG
tsp-b5-11-10	GG
tsp-b5-11-11	GG
tsp-b5-11-12	GA
tsp-b5-11-2	GA
tsp-b5-1-12	GA
tsp-b5-1-13	GG
tsp-b5-11-4	GA
tsp-b5-1-14	GG
tsp-b5-11-5	GG
tsp-b5-1-15	GG
tsp-b5-11-6	GA
tsp-b5-1-16	GG
tsp-b5-11-7	GA
tsp-b5-1-17	GG
tsp-b5-11-8	AA
tsp-b5-1-18	GG
tsp-b5-11-9	?
tsp-b5-1-19	GG
tsp-b5-1-2	GA
tsp-b5-1-20	GG
tsp-b5-12-1	GG
tsp-b5-1-21	GA
tsp-b5-12-11	GG
tsp-b5-12-12	GG
tsp-b5-12-14	GG
tsp-b5-12-2	GG
tsp-b5-1-22	GG
tsp-b5-12-3	GG
tsp-b5-1-23	GG
tsp-b5-12-4	GG
tsp-b5-1-24	GG
tsp-b5-1-25	GG
tsp-b5-1-26	GG
tsp-b5-12-7	GA
tsp-b5-1-27	GG
tsp-b5-12-8	GA
tsp-b5-1-29	AA
tsp-b5-1-3	GG
tsp-b5-1-30	GG
tsp-b5-13-1	GG
tsp-b5-1-31	GG
tsp-b5-13-11	GA
tsp-b5-13-12	GG
tsp-b5-13-13	GA
tsp-b5-13-14	GG
tsp-b5-13-15	GG
tsp-b5-13-16	GG
tsp-b5-13-17	GG
tsp-b5-13-18	GA
tsp-b5-13-2	GA
tsp-b5-1-32	GG
tsp-b5-13-3	GG
tsp-b5-13-4	GA
tsp-b5-13-5	GG
tsp-b5-13-6	GA
tsp-b5-13-7	GA
tsp-b5-13-8	AA
tsp-b5-13-9	GG
tsp-b5-1-4	GG
tsp-b5-1-5	GG
tsp-b5-1-6	GA
tsp-b5-1-7	GA
tsp-b5-1-8	GG
tsp-b5-1-9	GG
tsp-b5-2-1	GA
tsp-b5-2-12	GA
tsp-b5-2-13	GA
tsp-b5-2-14	GG
tsp-b5-2-15	GG
tsp-b5-2-16	GA
tsp-b5-2-17	GG
tsp-b5-2-19	GA
tsp-b5-2-20	GG
tsp-b5-2-24	AA
tsp-b5-2-25	GG
tsp-b5-2-26	GG
tsp-b5-2-27	GG
tsp-b5-2-29	GG
tsp-b5-2-3	GA
tsp-b5-2-30	GG
tsp-b5-2-32	GG
tsp-b5-2-36	GG
tsp-b5-2-37	GA
tsp-b5-2-38	GA
tsp-b5-2-39	GG
tsp-b5-2-4	GG
tsp-b5-2-41	GG
tsp-b5-2-5	GA
tsp-b5-2-6	GA
tsp-b5-2-8	GG
tsp-b5-2-9	GA
tsp-b5-3-1	GA
tsp-b5-3-10	GG
tsp-b5-3-11	GG
tsp-b5-3-12	GG
tsp-b5-3-13	GA
tsp-b5-3-14	GG
tsp-b5-3-15	GG
tsp-b5-3-16	GG
tsp-b5-3-17	GG
tsp-b5-3-18	GG
tsp-b5-3-19	GG
tsp-b5-3-2	GG
tsp-b5-3-20	GA
tsp-b5-3-21	GG
tsp-b5-3-22	GG
tsp-b5-3-23	GA
tsp-b5-3-24	?
tsp-b5-3-25	GA
tsp-b5-3-26	GG
tsp-b5-3-3	GA
tsp-b5-3-31	AA
tsp-b5-3-37	GG
tsp-b5-3-4	GG
tsp-b5-3-40	GG
tsp-b5-3-41	GA
tsp-b5-3-46	GG
tsp-b5-3-47	GG
tsp-b5-3-49	GG
tsp-b5-3-5	GA
tsp-b5-3-50	GG
tsp-b5-3-52	GG
tsp-b5-3-6	GA
tsp-b5-3-7	GG
tsp-b5-3-8	GG
tsp-b5-3-9	GA
tsp-b5-5-1	GG
tsp-b5-5-10	GG
tsp-b5-5-11	GG
tsp-b5-5-12	GG
tsp-b5-5-13	GA
tsp-b5-5-14	?
tsp-b5-5-15	AA
tsp-b5-5-16	GG
tsp-b5-5-17	AA
tsp-b5-5-18	GA
tsp-b5-5-19	GG
tsp-b5-5-20	GG
tsp-b5-5-21	GG
tsp-b5-5-22	GG
tsp-b5-5-23	GG
tsp-b5-5-24	GG
tsp-b5-5-25	GA
tsp-b5-5-26	GG
tsp-b5-5-27	GA
tsp-b5-5-28	GG
tsp-b5-5-29	?
tsp-b5-5-3	GG
tsp-b5-5-30	GA
tsp-b5-5-4	GA
tsp-b5-5-5	GA
tsp-b5-5-6	?
tsp-b5-5-7	GA
tsp-b5-5-7	GA
tsp-b5-5-8	GG
tsp-b5-5-9	GG
tsp-b5-6-11	GG
tsp-b5-6-13	GA
tsp-b5-6-14	GG
tsp-b5-6-15	GG
tsp-b5-6-19	GG
tsp-b5-6-20	GA
tsp-b5-6-26	GG
tsp-b5-6-31	GG
tsp-b5-6-33	AA
tsp-b5-6-8	GG
tsp-b5-7-1	GG
tsp-b5-7-10	GA
tsp-b5-7-15	GG
tsp-b5-7-19	GA
tsp-b5-7-2	GG
tsp-b5-7-20	AA
tsp-b5-7-27	GG
tsp-b5-7-5	GG
tsp-b5-8-1	GA
tsp-b5-8-10	GA
tsp-b5-8-13	GG
tsp-b5-8-14	GG
tsp-b5-8-15	GG
tsp-b5-8-19	GA
tsp-b5-8-20	GG
tsp-b5-8-24	GG
tsp-b5-8-26	GG
tsp-b5-8-30	GA
tsp-b5-8-7	GA
tsp-b5-8-9	GG
tsp-b5-9-1	GG
tsp-b5-9-10	GG
tsp-b5-9-11	GG
tsp-b5-9-12	GG
tsp-b5-9-13	GG
tsp-b5-9-14	GA
tsp-b5-9-15	GG
tsp-b5-9-16	AA
tsp-b5-9-17	GG
tsp-b5-9-18	GG
tsp-b5-9-19	GG
tsp-b5-9-2	GA
tsp-b5-9-20	GG
tsp-b5-9-21	GG
tsp-b5-9-22	GG
tsp-b5-9-3	GA
tsp-b5-9-4	GG
tsp-b5-9-5	GG
tsp-b5-9-6	GG
tsp-b5-9-7	GG
tsp-b5-9-8	GA
tsp-b5-9-9	GA
tsp-b6-01	GG
tsp-b6-02	GG
tsp-b6-04	GA
tsp-b6-05	GG
tsp-b6-06	GG
tsp-b6-07	GA
tsp-b6-08	GA
tsp-b6-09	GG
tsp-b6-10	GG
tsp-b6-102	GG
tsp-b6-104	GA
tsp-b6-105	GG
tsp-b6-106	GG
tsp-b6-107	GG
tsp-b6-108	GA
tsp-b6-109	GA
tsp-b6-11	GG
tsp-b6-110	GG
tsp-b6-111	GG
tsp-b6-112	GG
tsp-b6-113	GG
tsp-b6-114	GG
tsp-b6-115	GA
tsp-b6-116	GG
tsp-b6-117	GG
tsp-b6-119	GG
tsp-b6-12	GG
tsp-b6-120	GG
tsp-b6-121	GA
tsp-b6-122	GG
tsp-b6-123	GG
tsp-b6-124	GG
tsp-b6-125	GA
tsp-b6-126	GG
tsp-b6-127	GA
tsp-b6-128	GA
tsp-b6-13	GG
tsp-b6-130	GG
tsp-b6-131	GG
tsp-b6-132	GG
tsp-b6-133	GA
tsp-b6-134	GG
tsp-b6-135	GG
tsp-b6-136	GG
tsp-b6-137	GG
tsp-b6-138	AA
tsp-b6-139	GG
tsp-b6-14	GG
tsp-b6-140	GG
tsp-b6-141	GA
tsp-b6-142	GA
tsp-b6-143	GA
tsp-b6-144	GA
tsp-b6-145	GA
tsp-b6-146	GG
tsp-b6-147	GG
tsp-b6-148	GG
tsp-b6-149	GA
tsp-b6-150	GG
tsp-b6-151	AA
tsp-b6-152	GG
tsp-b6-153	GA
tsp-b6-154	GA
tsp-b6-155	GA
tsp-b6-156	GG
tsp-b6-157	GG
tsp-b6-158	GA
tsp-b6-159	GA
tsp-b6-16	GG
tsp-b6-160	GG
tsp-b6-161	GA
tsp-b6-162	GG
tsp-b6-163	GG
tsp-b6-164	GG
tsp-b6-165	GA
tsp-b6-166	GA
tsp-b6-167	GA
tsp-b6-168	GG
tsp-b6-169	?
tsp-b6-17	GA
tsp-b6-170	GA
tsp-b6-171	GG
tsp-b6-172	GG
tsp-b6-173	GG
tsp-b6-174	GA
tsp-b6-175	GA
tsp-b6-176	GG
tsp-b6-177	GG
tsp-b6-178	GA
tsp-b6-179	GA
tsp-b6-18	GG
tsp-b6-180	AA
tsp-b6-181	GA
tsp-b6-182	GG
tsp-b6-183	GA
tsp-b6-184	AA
tsp-b6-185	GG
tsp-b6-186	GA
tsp-b6-187	GG
tsp-b6-188	GG
tsp-b6-189	GG
tsp-b6-19	GA
tsp-b6-190	GG
tsp-b6-191	GA
tsp-b6-192	GG
tsp-b6-20	GG
tsp-b6-21	GA
tsp-b6-22	GG
tsp-b6-23	GG
tsp-b6-24	GG
tsp-b6-25	GA
tsp-b6-26	GG
tsp-b6-27	?
tsp-b6-28	GG
tsp-b6-29	GG
tsp-b6-30	GG
tsp-b6-31	GA
tsp-b6-32	GG
tsp-b6-33	GA
tsp-b6-34	AA
tsp-b6-35	GG
tsp-b6-36	GG
tsp-b6-37	GG
tsp-b6-38	GA
tsp-b6-39	GG
tsp-b6-41	GA
tsp-b6-43	GG
tsp-b6-44	GA
tsp-b6-45	GG
tsp-b6-46	GG
tsp-b6-47	GA
tsp-b6-49	GA
tsp-b6-50	GG
tsp-b6-51	GA
tsp-b6-52	GG
tsp-b6-53	GA
tsp-b6-54	GG
tsp-b6-55	GG
tsp-b6-56	GG
tsp-b6-57	AA
tsp-b6-58	GG
tsp-b6-59	GG
tsp-b6-60	GG
tsp-b6-61	GG
tsp-b6-62	GG
tsp-b6-63	GA
tsp-b6-65	GG
tsp-b6-66	GG
tsp-b6-67	GA
tsp-b6-68	GG
tsp-b6-69	GG
tsp-b6-70	GG
tsp-b6-71	GG
tsp-b6-72	GG
tsp-b6-73	GG
tsp-b6-74	?
tsp-b6-75	GG
tsp-b6-76	GG
tsp-b6-77	GA
tsp-b6-78	GG
tsp-b6-79	?
tsp-b6-80	?
tsp-b6-81	GG
tsp-b6-82	GG
tsp-b6-83	GG
tsp-b6-84	GG
tsp-b6-85	GG
tsp-b6-87	GG
tsp-b6-88	GG
tsp-b6-89	GG
tsp-b6-90	GG
tsp-b6-91	GG
tsp-b6-92	GG
tsp-b6-93	GG
tsp-b6-94	GG
tsp-b6-95	GG
tsp-b6-96	GG
tsp-b6-97	GG
tsp-b6-98	GG
tsp-b7-10-1	GG
tsp-b7-10-10	GG
tsp-b7-10-11	GG
tsp-b7-10-12	GG
tsp-b7-10-13	GG
tsp-b7-10-14	GG
tsp-b7-10-15	GG
tsp-b7-10-16	GG
tsp-b7-10-17	GG
tsp-b7-10-18	GA
tsp-b7-10-19	GG
tsp-b7-10-2	GG
tsp-b7-10-20	GG
tsp-b7-10-21	GA
tsp-b7-10-22	GG
tsp-b7-10-23	GA
tsp-b7-10-24	AA
tsp-b7-10-25	GA
tsp-b7-10-26	GA
tsp-b7-10-27	GG
tsp-b7-10-28	GG
tsp-b7-10-29	GG
tsp-b7-10-3	GG
tsp-b7-10-30	GG
tsp-b7-10-31	GA
tsp-b7-10-32	GG
tsp-b7-10-33	GA
tsp-b7-10-34	GG
tsp-b7-10-35	GG
tsp-b7-10-36	GA
tsp-b7-10-37	GG
tsp-b7-10-38	GG
tsp-b7-10-39	?
tsp-b7-10-4	GG
tsp-b7-10-40	GA
tsp-b7-10-41	GG
tsp-b7-10-42	GA
tsp-b7-10-43	GG
tsp-b7-10-44	GG
tsp-b7-10-45	GG
tsp-b7-10-46	GG
tsp-b7-10-47	GG
tsp-b7-10-48	GG
tsp-b7-10-49	GG
tsp-b7-10-5	?
tsp-b7-10-50	GA
tsp-b7-10-51	GG
tsp-b7-10-6	GA
tsp-b7-10-7	GG
tsp-b7-10-8	GG
tsp-b7-10-9	?
tsp-b7-1-1	GG
tsp-b7-1-12	GA
tsp-b7-1-13	GG
tsp-b7-1-14	GG
tsp-b7-1-18	GG
tsp-b7-1-19	GG
tsp-b7-1-2	GG
tsp-b7-1-20	GA
tsp-b7-1-21	GG
tsp-b7-1-22	GG
tsp-b7-1-23	GG
tsp-b7-1-24	?
tsp-b7-1-25	GA
tsp-b7-1-26	GG
tsp-b7-1-27	GG
tsp-b7-1-28	GG
tsp-b7-1-29	GG
tsp-b7-1-3	GG
tsp-b7-1-31	GG
tsp-b7-1-32	GA
tsp-b7-1-33	GG
tsp-b7-1-34	GA
tsp-b7-1-36	GG
tsp-b7-1-37	GG
tsp-b7-1-38	?
tsp-b7-1-39	?
tsp-b7-1-4	GA
tsp-b7-1-40	GG
tsp-b7-1-5	?
tsp-b7-1-6	GG
tsp-b7-1-7	GG
tsp-b7-1-8	GG
tsp-b7-2-10	GG
tsp-b7-2-11	GA
tsp-b7-2-12	GG
tsp-b7-2-13	GG
tsp-b7-2-14	GG
tsp-b7-2-15	GG
tsp-b7-2-16	GG
tsp-b7-2-17	GG
tsp-b7-2-18	GA
tsp-b7-2-19	GG
tsp-b7-2-2	GG
tsp-b7-2-20	GG
tsp-b7-2-21	GG
tsp-b7-2-22	GA
tsp-b7-2-23	GA
tsp-b7-2-24	GG
tsp-b7-2-25	GG
tsp-b7-2-26	GG
tsp-b7-2-27	GG
tsp-b7-2-28	GG
tsp-b7-2-29	GG
tsp-b7-2-3	GA
tsp-b7-2-30	GG
tsp-b7-2-31	AA
tsp-b7-2-33	GG
tsp-b7-2-34	GG
tsp-b7-2-35	GA
tsp-b7-2-36	GA
tsp-b7-2-37	GG
tsp-b7-2-38	GG
tsp-b7-2-4	?
tsp-b7-2-40	GG
tsp-b7-2-41	GG
tsp-b7-2-42	AA
tsp-b7-2-43	GG
tsp-b7-2-44	GA
tsp-b7-2-46	GG
tsp-b7-2-47	GA
tsp-b7-2-48	GG
tsp-b7-2-49	GG
tsp-b7-2-5	GG
tsp-b7-2-50	GG
tsp-b7-2-51	GG
tsp-b7-2-6	GA
tsp-b7-2-7	GG
tsp-b7-2-8	GG
tsp-b7-2-9	GA
tsp-b7-3-1	GG
tsp-b7-3-10	GA
tsp-b7-3-11	GG
tsp-b7-3-12	GG
tsp-b7-3-13	GG
tsp-b7-3-14	GA
tsp-b7-3-15	GG
tsp-b7-3-17	GA
tsp-b7-3-18	GG
tsp-b7-3-19	?
tsp-b7-3-2	GA
tsp-b7-3-20	GG
tsp-b7-3-21	GG
tsp-b7-3-22	GG
tsp-b7-3-23	GG
tsp-b7-3-25	GG
tsp-b7-3-26	GG
tsp-b7-3-28	GG
tsp-b7-3-3	GG
tsp-b7-3-30	GG
tsp-b7-3-31	GA
tsp-b7-3-32	GG
tsp-b7-3-33	GG
tsp-b7-3-34	GG
tsp-b7-3-35	GG
tsp-b7-3-37	GG
tsp-b7-3-38	GG
tsp-b7-3-39	GG
tsp-b7-3-4	GA
tsp-b7-3-40	GG
tsp-b7-3-41	GG
tsp-b7-3-42	GG
tsp-b7-3-43	GA
tsp-b7-3-44	GA
tsp-b7-3-45	GG
tsp-b7-3-46	GG
tsp-b7-3-47	GG
tsp-b7-3-5	GA
tsp-b7-3-50	GA
tsp-b7-3-6	GG
tsp-b7-3-7	GG
tsp-b7-3-8	GG
tsp-b7-3-9	GG
tsp-b7-4-1	GG
tsp-b7-4-11	GG
tsp-b7-4-12	GG
tsp-b7-4-13	GG
tsp-b7-4-14	GA
tsp-b7-4-15	GG
tsp-b7-4-16	GA
tsp-b7-4-17	GG
tsp-b7-4-18	GG
tsp-b7-4-19	GG
tsp-b7-4-2	?
tsp-b7-4-20	GG
tsp-b7-4-21	GA
tsp-b7-4-22	GA
tsp-b7-4-23	GG
tsp-b7-4-24	GG
tsp-b7-4-25	GG
tsp-b7-4-26	GG
tsp-b7-4-27	GG
tsp-b7-4-28	GG
tsp-b7-4-29	GG
tsp-b7-4-30	AA
tsp-b7-4-31	GG
tsp-b7-4-32	GG
tsp-b7-4-33	GG
tsp-b7-4-34	GG
tsp-b7-4-35	GG
tsp-b7-4-36	GA
tsp-b7-4-37	GA
tsp-b7-4-38	GG
tsp-b7-4-4	GA
tsp-b7-4-40	GG
tsp-b7-4-5	GG
tsp-b7-4-6	GG
tsp-b7-4-7	GA
tsp-b7-4-8	GG
tsp-b7-5-1	GG
tsp-b7-5-10	GG
tsp-b7-5-12	?
tsp-b7-5-13	GG
tsp-b7-5-14	GG
tsp-b7-5-15	GG
tsp-b7-5-16	GA
tsp-b7-5-17	GG
tsp-b7-5-18	GG
tsp-b7-5-19	GA
tsp-b7-5-2	GG
tsp-b7-5-20	GA
tsp-b7-5-21	GA
tsp-b7-5-22	GG
tsp-b7-5-23	GA
tsp-b7-5-24	GG
tsp-b7-5-26	GG
tsp-b7-5-27	GG
tsp-b7-5-28	GG
tsp-b7-5-29	GG
tsp-b7-5-3	GA
tsp-b7-5-31	GG
tsp-b7-5-32	GG
tsp-b7-5-33	GA
tsp-b7-5-34	GA
tsp-b7-5-35	GG
tsp-b7-5-36	GG
tsp-b7-5-37	GG
tsp-b7-5-38	?
tsp-b7-5-39	GG
tsp-b7-5-4	?
tsp-b7-5-5	GG
tsp-b7-5-6	GA
tsp-b7-5-7	GG
tsp-b7-5-8	GG
tsp-b7-5-9	GG
tsp-b7-6-1	GG
tsp-b7-6-10	GG
tsp-b7-6-11	GG
tsp-b7-6-12	GG
tsp-b7-6-13	GG
tsp-b7-6-14	GG
tsp-b7-6-16	GA
tsp-b7-6-17	GG
tsp-b7-6-18	GA
tsp-b7-6-19	GG
tsp-b7-6-2	GG
tsp-b7-6-20	GG
tsp-b7-6-21	GA
tsp-b7-6-22	GG
tsp-b7-6-23	GG
tsp-b7-6-24	GA
tsp-b7-6-25	GG
tsp-b7-6-26	GG
tsp-b7-6-27	GG
tsp-b7-6-28	GA
tsp-b7-6-29	GA
tsp-b7-6-30	GG
tsp-b7-6-31	GA
tsp-b7-6-32	GG
tsp-b7-6-33	GA
tsp-b7-6-34	GA
tsp-b7-6-35	GG
tsp-b7-6-36	GA
tsp-b7-6-37	GG
tsp-b7-6-38	GG
tsp-b7-6-39	GG
tsp-b7-6-4	GA
tsp-b7-6-40	GG
tsp-b7-6-5	GG
tsp-b7-6-6	GA
tsp-b7-6-7	GG
tsp-b7-6-8	AA
tsp-b7-6-9	GG
tsp-b7-7-1	GA
tsp-b7-7-10	GG
tsp-b7-7-11	?
tsp-b7-7-12	GA
tsp-b7-7-13	GA
tsp-b7-7-14	GG
tsp-b7-7-15	GA
tsp-b7-7-16	GA
tsp-b7-7-17	GA
tsp-b7-7-18	GG
tsp-b7-7-19	AA
tsp-b7-7-2	GG
tsp-b7-7-20	GG
tsp-b7-7-22	GG
tsp-b7-7-23	GG
tsp-b7-7-24	GG
tsp-b7-7-25	GA
tsp-b7-7-26	GG
tsp-b7-7-27	GG
tsp-b7-7-28	GG
tsp-b7-7-29	GA
tsp-b7-7-3	GG
tsp-b7-7-30	GG
tsp-b7-7-31	GG
tsp-b7-7-32	GA
tsp-b7-7-33	GA
tsp-b7-7-34	GG
tsp-b7-7-35	GG
tsp-b7-7-36	GG
tsp-b7-7-37	GG
tsp-b7-7-38	AA
tsp-b7-7-39	GG
tsp-b7-7-4	GG
tsp-b7-7-5	GG
tsp-b7-7-6	GG
tsp-b7-7-7	GG
tsp-b7-7-8	GG
tsp-b7-7-9	GG
tsp-b7-8-1	GG
tsp-b7-8-10	GA
tsp-b7-8-11	GA
tsp-b7-8-12	GG
tsp-b7-8-13	GA
tsp-b7-8-14	?
tsp-b7-8-15	GG
tsp-b7-8-16	GG
tsp-b7-8-17	GG
tsp-b7-8-18	GG
tsp-b7-8-19	GG
tsp-b7-8-2	GG
tsp-b7-8-20	GG
tsp-b7-8-21	GG
tsp-b7-8-22	GG
tsp-b7-8-23	GG
tsp-b7-8-24	GG
tsp-b7-8-25	GA
tsp-b7-8-26	GG
tsp-b7-8-27	GG
tsp-b7-8-28	GA
tsp-b7-8-29	GG
tsp-b7-8-3	?
tsp-b7-8-30	GA
tsp-b7-8-31	GG
tsp-b7-8-32	GA
tsp-b7-8-33	GG
tsp-b7-8-35	GG
tsp-b7-8-36	GA
tsp-b7-8-37	GG
tsp-b7-8-38	GG
tsp-b7-8-39	GG
tsp-b7-8-4	GG
tsp-b7-8-40	GG
tsp-b7-8-41	GG
tsp-b7-8-42	GG
tsp-b7-8-43	GA
tsp-b7-8-44	GG
tsp-b7-8-45	GG
tsp-b7-8-47	GG
tsp-b7-8-48	GG
tsp-b7-8-49	?
tsp-b7-8-5	GG
tsp-b7-8-50	GG
tsp-b7-8-6	GA
tsp-b7-8-7	GG
tsp-b7-8-8	GA
tsp-b7-8-9	GG
tsp-b7-9-1	GA
tsp-b7-9-10	GG
tsp-b7-9-11	GG
tsp-b7-9-12	GG
tsp-b7-9-13	GG
tsp-b7-9-14	GG
tsp-b7-9-15	GG
tsp-b7-9-16	GG
tsp-b7-9-17	GA
tsp-b7-9-18	GA
tsp-b7-9-19	GG
tsp-b7-9-2	GG
tsp-b7-9-20	GG
tsp-b7-9-21	GA
tsp-b7-9-22	GA
tsp-b7-9-23	GG
tsp-b7-9-24	GG
tsp-b7-9-25	GG
tsp-b7-9-26	GG
tsp-b7-9-27	GG
tsp-b7-9-28	GG
tsp-b7-9-29	GG
tsp-b7-9-3	GG
tsp-b7-9-30	GA
tsp-b7-9-31	GA
tsp-b7-9-32	GG
tsp-b7-9-33	GG
tsp-b7-9-34	GA
tsp-b7-9-35	GG
tsp-b7-9-36	GG
tsp-b7-9-37	GG
tsp-b7-9-38	AA
tsp-b7-9-39	GA
tsp-b7-9-4	GA
tsp-b7-9-40	GG
tsp-b7-9-41	GG
tsp-b7-9-42	GA
tsp-b7-9-43	GA
tsp-b7-9-44	?
tsp-b7-9-45	GA
tsp-b7-9-46	GG
tsp-b7-9-47	?
tsp-b7-9-48	GG
tsp-b7-9-49	GA
tsp-b7-9-5	GG
tsp-b7-9-50	GG
tsp-b7-9-51	GG
tsp-b7-9-6	GG
tsp-b7-9-7	GA
tsp-b7-9-8	GG
tsp-b7-9-9	GG
